# Supplementary material for: A zebrafish model of crim1 loss of function has small and misshapen lenses with dysregulated clic4 and fgf1b expression
Source: Front Cell Dev Biol. 2025 Mar 6;13:1522094. doi: 10.3389/fcell.2025.1522094 (PMC11922885; doi:10.3389/fcell.2025.1522094)
Supplement: Supplementary file 7 [file Table6.xlsx]

## Sheet: Sheet1
Reference/patient	Toker et al., (n = 11)	Haug et al., 2021 (n = 3)	Patient 1	Patient 2	Patient 3
VARIANT INFORMATION
Gene	CRIM1	CRIM1	CRIM1	CRIM1	CRIM1
Reference genome	hg19	hg19			hg19
Transcript	NM_016441.2; chr2:36,757,668-36,780,274del	g.36769283_36778290del			chr2:g.36761544_36801468del
Nucleotide variant	Deletion of exons 14 through 17 of CRIM1 with 3'UTR of FEZ2	Deletion of exons 14 through 17 of CRIM1 with 3'UTR of FEZ2	c.2701delC:p.Leu901Cys*22	c.2701delC:p.Leu901Cys*22	Deletion of exons 14 to 17 and 3'UTR of CRIM1 and deletion of exons 6 to 8 of FEZ2 gene.
Flanking sequence	4-bp microhomology CTTG	2-bp microhomology CT			4-bp microhomology GAAG
Deletion	22,606 bp deletion	9,008 bp deletion			39,924 bp deletion
Testing	Exome sequencing	Exome sequencing	Exome sequencing	Parental control for patient 1	MAC Panel, Genome sequencing
PATIENT DEMOGRAPHICS
Gender	4F; 7 M	F	M	M	F
Age at last examination	5 m - 62 y	2 y - 75 y	12 y	48 y	48 y
Ethnicity	Turkish	European	South Asian (India)	South Asian (India)	European and Middle Eastern
Family history; inheritance	Y; AD inheritance	Y; AD inheritance	Y; son of patient 2; AD inheritance	Y; father of patient 1; no other family history; AD inheritance	Y; father of the patient also affected; AD inheritance
Consanguinity	No	Not known	No	N	N
PREGNANCY
Complications	Nil				Unknown
Delivery					Unknown
Neonatal period	Normal				Unknown
EYES
Microcornea	Y; all <9 mm	Y; unilateral 2/3	No (exam at 14 y)		Y; OS>OD
Coloboma (iris/choroid/ret./OD)	Yes; all I, C, R and OD in all but 2	Y; 3/3 I, Ch, R	No (exam at 14 y)		Iris bilat. OD nerve and retina difficult due to dense media opacity. OS has retina, but not optic nerve, involvement
Cornea plana	Y; all flatter corneal curvature		N; but mentions R corneal exam - sup pannus, No Haab stria, 1+ punctate epithelial erosions (PEE) at limbus temporal and nasal; L corneal exam clear sup pannus, prominent corneal nerves superiorly, no Haab striae, ?subendothelial scar		Y; OS>OD
Myopia	Y; all -0.50 to -22.00 D		Y; wears contacts		No
Shallow anterior chamber			N; deep and quiet bilaterally		No
Axial length elongation	Y; 23.0 to 27.2 mm		Axial length very long for age; axial length OD 25.80 mm OS 26.26 mm - (12 y)		Unknown
Staphyloma			Not reported		No
Pupillary dislocation			Not reported		No
Nystagmus	Y; rotary/horizontal in 9/11		No concerns		No
Strabismus	Y; 8/11; 4 exo and 4 eso				No
Cataracts	Nil		No		Yes OU. Was aphakic OS at exam.
Visual acuity	20-50-light perception	0.1-0.5	R - Dist sc 20/20 -1, Near sc J1+. L - Dist sc 20/25, Near sc J1+		NLP OD, 20/80 OS
Astigmatism	Yes; with myopia				2.00D
Fundus	All with retinal pigment epithelial atrophy, most with macular atrophic changes		Neuroophtho exam at 14 y. R disc - cupped, very thin superiorly, 3+ pallor diffusely, C/D ratio 0.6, normal macula, normal vessels. L disc normal, pallor at neuroretinal rim temporally, C/D ratio 0.8, normal macula, normal vessels		OD: poorly evaluated due to media opacity, atrophic areas of retina; OS; Tigroid fundus. Inferior coloboma, diffuse atrophy in the posterior pole along with patches of atrophy (peripapillary, inferior to optic nerve and superotemporal to the fovea)
Microphthalmia		No	No		No
Other	Gonioscopy demonstrated manyfine strands of uveal tissue covering the trabecular meshwork in the iridocorneal angle in three patients (II-3, II-6, II-10) and IOP was moderately elevated (22–27 mmHg).		R temporal field loss, R APD, cupped optic nerve, L total inferior temporal deficiency in regards to visual fields (counting fingers), glaucoma specialist noted some trace pigment scattered in iris processes suggesting burnt out glaucoma, but atypical with no buphthalmos - with concern for spontaneously arrested primary congenital glaucoma; noted cupping of optic disc, optic atrophy, visual field…	Per son's chart - history of diffuse optic atrophy bilaterally, visual field loss, cupping with same appearance of optic nerves; wears glasses since 10 y due to myopia s/p Lasik, corneal pannus; h/o cataract per genetics note	h/o retinal detachments OU
GROWTH
Birth weight					Unknown
Birth length					Unknown
Birth head circumference					Unknown
Weight	Normal		No concerns reported in neonatal period		Unknown
Height	Normal				Unknown
Head circumference	Normal				Unknown
Failure to thrive					Unknown
Feeding difficulties					Unknown
NG and PEG feeding					Unknown
DEVELOPMENT
Development	All normal		No concerns		Unknown
Formal testing					Unknown
Age at rolling					Unknown
Age at sitting			6-8 m		Unknown
Age at walking			12 m		Unknown
Age at babbling					Unknown
Age at first word			12 m		Unknown
Age at talking					Unknown
Speech abilities			Speech therapy for 6 m at 2-3 y (bilingual household)		Unknown
Other milestones					Unknown
Schooling			7th grade, no services		Unknown
Services					Unknown
Behavior					Unknown
Autism			No		Unknown
Additional diagnoses					Unknown
NEUROLOGICAL
Cerebral palsy			No		No
Seizures			Febrile seizure at 2 y		No
Regression			No		No
Hypotonia			No		No
Sleep					Unknown
FACIAL FEATURES
Facial shape			Non dysmorphic	Non dysmorphic	Normal
High anterior hairline					Normal
Palpebral fissures, slanting					Normal
Wide-set eyes					Normal
Broad nasal bridge					Normal
Nasal tip					Normal
Mouth					Normal
Palate					Normal
Teeth					Normal
Ears					Normal
Fingers					Normal
Halluces					Normal
Toes					Normal
SENSORY FINDINGS
Visual abnormality					Yes, decreased vision
Hearing loss			Not reported		1. Mild low-frequency sensorineural hearing loss rising in a normal range in the mid frequencies, sloping to a mild to moderate degree for high frequencies bilaterally. 2. Normal middle ear function bilaterally.
OTHER ORGAN INVOLVEMENT			No concerns, reports passing newborn hearing screen
Cardiac					Normal ECHO
Renal					Renal US: 1. Focal mild caliectasis/hydronephrosis of right kidney mid to lower pole collecting system. Upper pole calyces not dilated. 2. Diffuse mild left hydronephrosis. 3. Survey images of the partially visualized liver shows increased echogenicity suggesting steatosis.
Genital findings			History of testicular torsion, s/p orchiopexies		Unknown
Other findings					Spine x-ray showed mild degenerative changes
INVESTIGATIONS
Karyotype	Normal at 5 m		Not done		Unknown
MRI brain			Chiari 1.5 malformation on brain MRI at 9 y - 17 mm Chiari; later resolved on serial imaging at 15 y (no Chiari, stable ventricles); h/o arachnoid cyst	Reportedly normal brain MRI	Unknown
Fragile X			Not done		Unknown
Chromosome microarray			Not done		Unknown
Other testing			2 genetic panels including optic atrophy panel in 2019, glaucoma panel in 2020 were negative for pathogenic variants; exome sequencing showed heterozygous variant of uncertain significance in POMT1
