# Supplementary material for: A zebrafish model of crim1 loss of function has small and misshapen lenses with dysregulated clic4 and fgf1b expression
Source: Front Cell Dev Biol. 2025 Mar 6;13:1522094. doi: 10.3389/fcell.2025.1522094 (PMC11922885; doi:10.3389/fcell.2025.1522094)
Supplement: Supplementary file 15 [file Table7.xlsx]

## Sheet: Sheet 1 - DEG_dfp_vs_ctr_0.05_c
DEG_dfp_vs_ctr_0.05_crim
	baseMean	log2FoldChange	lfcSE	pvalue	padj
ENSDARG00000070396_serpinb1l2	248.975	5.91763	0.419678	3.79272e-46	8.47218e-42
ENSDARG00000022995_clic4	1417.65	-3.11692	0.224012	2.47884e-45	2.76862e-41
ENSDARG00000028848_lsm12a	942.06	-3.19637	0.240795	1.67013e-41	1.24358e-37
ENSDARG00000078551_zgc:171242	239.364	-4.00148	0.329215	2.15272e-35	1.20218e-31
ENSDARG00000090847_si:ch211-209l18.4	268.56	-4.59819	0.397143	1.64425e-32	7.34583e-29
ENSDARG00000030598_nampta	223.337	-2.91614	0.329018	3.77421e-20	1.40514e-16
ENSDARG00000070845_si:dkey-56d12.4	202.432	-12.4579	3.21056	5.84935e-20	1.86661e-16
ENSDARG00000100571_BX927122.1	118.356	4.00226	0.460618	2.09646e-19	5.85383e-16
ENSDARG00000093111_si:ch211-209l18.2	110.565	-4.60196	0.554523	3.80088e-18	9.43378e-15
ENSDARG00000069817_crygm2d17	357210	2.33947	0.28176	5.012e-18	1.11958e-14
ENSDARG00000095997_znf1112	66.6649	-4.88177	0.602439	5.24178e-17	1.06446e-13
ENSDARG00000099160_CR749168.2	73.831	3.95001	0.520081	1.59697e-15	2.97277e-12
ENSDARG00000042811_fgf1b	104.099	3.17805	0.42139	2.63462e-15	4.52709e-12
ENSDARG00000029668_crim1	371.876	-1.90942	0.260436	1.08105e-14	1.7249e-11
ENSDARG00000076900_prozb	77.7117	-4.54806	0.628109	3.14056e-14	4.67693e-11
ENSDARG00000087583_zgc:171717	59.3295	-10.4139	3.00208	5.56844e-14	7.77424e-11
ENSDARG00000026985_lims1	871.639	-1.77329	0.260569	4.37718e-13	5.75161e-10
ENSDARG00000040738_zgc:153846	3749.07	-1.90864	0.282127	5.86616e-13	7.27991e-10
ENSDARG00000095180_abr	141.091	-3.35313	0.499914	1.10568e-12	1.29993e-09
ENSDARG00000010481_bzw1a	10162.5	-2.08552	0.314864	1.52435e-12	1.70255e-09
ENSDARG00000115701_crygm2d9	98024.9	2.31136	0.347529	2.08552e-12	2.2184e-09
ENSDARG00000061301_gmpr2	240.949	-1.80647	0.274731	2.23684e-12	2.2712e-09
ENSDARG00000023940_si:ch73-362m14.4	64.8097	-3.1861	0.48921	3.54956e-12	3.4474e-09
ENSDARG00000078751_tpp2	616.334	-1.5431	0.237786	3.94271e-12	3.66968e-09
ENSDARG00000103225_UBLCP1	454.877	-1.65424	0.256219	4.74652e-12	4.24111e-09
ENSDARG00000096105_BX942819.3	66.978	4.03162	0.624518	5.09323e-12	4.37587e-09
ENSDARG00000078728_znf1068	80.3359	-2.77751	0.434	6.43612e-12	5.32482e-09
ENSDARG00000093732_CR396583.1	105.947	2.4794	0.388996	8.06685e-12	6.43562e-09
ENSDARG00000038805_pigp	1694.3	-2.03103	0.32621	2.05836e-11	1.5855e-08
ENSDARG00000093176_PPT2	49.9017	-3.56224	0.594591	1.2147e-10	9.04468e-08
ENSDARG00000103826_gpib	176.43	1.89667	0.321875	1.71301e-10	1.23436e-07
ENSDARG00000093309_BX890559.1	66.0831	2.77188	0.471881	2.08323e-10	1.45423e-07
ENSDARG00000029955_glb1l	555.415	-1.97332	0.342133	3.48902e-10	2.36175e-07
ENSDARG00000069603_taok1a	482.209	-1.42739	0.248793	4.25341e-10	2.79449e-07
ENSDARG00000100833_si:dkey-269i1.4	129.84	3.15824	0.557576	5.52012e-10	3.5231e-07
ENSDARG00000071643_zgc:171490	26.2588	-8.96433	2.88137	7.10456e-10	4.40838e-07
ENSDARG00000115450_CABZ01012382.2	48.7332	-3.04774	0.539459	8.11409e-10	4.89871e-07
ENSDARG00000097605_CU137681.1	39.6939	-3.28614	0.593149	1.48748e-09	8.74405e-07
ENSDARG00000021265_mybpc2b	153.254	3.40116	0.618413	1.88779e-09	1.08127e-06
ENSDARG00000105558_btr07	40.9936	7.27403	1.37711	2.17531e-09	1.2148e-06
ENSDARG00000071032_pnkd	855.341	1.79016	0.331948	3.03358e-09	1.65278e-06
ENSDARG00000094215_BX005417.1	131.654	3.17515	0.589769	3.3005e-09	1.7554e-06
ENSDARG00000000229_usp49	1022.16	-1.2452	0.235702	5.57552e-09	2.89642e-06
ENSDARG00000014395_selenoo2	106.056	-2.08381	0.396034	6.44784e-09	3.27345e-06
ENSDARG00000090975_si:dkey-62k3.5	154.315	-2.56796	0.490949	6.63787e-09	3.29504e-06
ENSDARG00000114529_CU457778.9	279	-1.52829	0.295662	1.00771e-08	4.89354e-06
ENSDARG00000093873_BX324213.1	84.7164	2.32886	0.463072	2.23813e-08	1.06373e-05
ENSDARG00000074345_si:ch211-214b16.4	79.9329	-3.2947	0.6632	2.87844e-08	1.33955e-05
ENSDARG00000101312_si:dkey-31n13.4	59.2175	-2.72039	0.55517	3.60373e-08	1.64286e-05
ENSDARG00000070047_rgs4	768.314	-1.17988	0.239812	3.73302e-08	1.66777e-05
ENSDARG00000061303_oca2	499.221	-1.37483	0.280085	3.87026e-08	1.69517e-05
ENSDARG00000097976_CR812464.1	31.302	-6.24776	1.1651	4.02715e-08	1.72997e-05
ENSDARG00000103717_CT978957.2	32.5054	-3.5989	0.726432	4.33009e-08	1.82501e-05
ENSDARG00000092889_zgc:194246	74.0389	-2.78008	0.569895	4.44403e-08	1.83835e-05
ENSDARG00000100614_zgc:171497	73.6217	2.20494	0.453704	4.7734e-08	1.93869e-05
ENSDARG00000104347_rtn4b	2339.22	-1.20461	0.247991	5.08887e-08	2.02991e-05
ENSDARG00000039356_zgc:194209	284.827	-1.51207	0.312506	5.32028e-08	2.08499e-05
ENSDARG00000003132_apip	646.348	-1.26484	0.2613	5.48174e-08	2.11123e-05
ENSDARG00000113284_CABZ01090361.1	237.91	-1.75239	0.36352	5.79263e-08	2.19315e-05
ENSDARG00000104380_si:dkey-238k10.2	142.26	-1.96768	0.408832	6.21379e-08	2.31339e-05
ENSDARG00000010945_rapgef6	141.492	-2.30614	0.482874	6.78427e-08	2.44431e-05
ENSDARG00000101744_elavl1b	5954.87	-1.03868	0.216612	7.18909e-08	2.54904e-05
ENSDARG00000102178_emilin2b	55.8095	2.95339	0.61532	7.98913e-08	2.78846e-05
ENSDARG00000059587_ABR	354.472	-1.51342	0.323986	1.26096e-07	4.26777e-05
ENSDARG00000037980_elob	1696.83	-1.1832	0.253855	1.31559e-07	4.32173e-05
ENSDARG00000091813_si:dkey-21a6.5	146.827	-2.10058	0.452412	1.29667e-07	4.32173e-05
ENSDARG00000102528_AL935126.1	17.5773	-8.15593	2.87996	1.43255e-07	4.63773e-05
ENSDARG00000055723_hsp70l	599.326	1.5857	0.34406	1.70542e-07	5.44225e-05
ENSDARG00000097799_zgc:194207	360.477	-1.59273	0.346402	1.74722e-07	5.49709e-05
ENSDARG00000063040_btbd11b	70.7357	2.14705	0.46995	2.09435e-07	6.49772e-05
ENSDARG00000103919_si:ch73-1a9.3	14769.1	-1.06058	0.231937	2.18235e-07	6.67799e-05
ENSDARG00000059333_si:ch211-285f17.1	785.04	-1.03316	0.227374	2.3869e-07	7.2052e-05
ENSDARG00000103667_gga3a	131.812	-2.21789	0.491983	2.57182e-07	7.65991e-05
ENSDARG00000102111_zbtb49	380.307	-1.10859	0.245658	2.70112e-07	7.83607e-05
ENSDARG00000053505_fbxo22	286.572	-1.22642	0.272412	2.89908e-07	8.30253e-05
ENSDARG00000098481_anxa1d	260.743	1.71027	0.385591	3.82961e-07	0.000108286
ENSDARG00000102946_si:ch73-167f10.1	49.5144	-3.57976	0.817769	5.24549e-07	0.000145487
ENSDARG00000043781_psmb10	280.088	-1.51295	0.34932	5.87031e-07	0.000159916
ENSDARG00000100032_GABRB2	53.4512	-2.32853	0.537836	6.28574e-07	0.00016917
ENSDARG00000104293_mhc1zka	25.3042	3.7133	0.849459	6.80774e-07	0.000181037
ENSDARG00000012271_pacc1	435.962	1.05212	0.244588	7.29247e-07	0.000191646
ENSDARG00000077090_si:ch211-127b11.1	14.1363	-7.72396	2.86667	8.74714e-07	0.000224897
ENSDARG00000094754_BX640536.1	31.3473	2.79887	0.654092	8.75906e-07	0.000224897
ENSDARG00000045878_nudt4b	75.4239	-1.89987	0.451057	1.02052e-06	0.000259049
ENSDARG00000060034_tmem151ba	278.781	-1.37952	0.328264	1.05006e-06	0.000263554
ENSDARG00000014496_trpv6	88.8656	2.55255	0.608594	1.14333e-06	0.000283776
ENSDARG00000035852_cart3	193.346	1.45192	0.350025	1.35198e-06	0.000331874
ENSDARG00000091938_BX890576.1	254.922	1.35359	0.327535	1.46199e-06	0.000354978
ENSDARG00000076406_ggcta	140.328	-1.35031	0.329231	1.62528e-06	0.000390382
ENSDARG00000094994_si:dkey-106c17.2	63.6883	1.84384	0.449115	1.69521e-06	0.000402847
ENSDARG00000092119_si:ch211-235f12.2	303.749	1.12607	0.275002	1.75312e-06	0.000412224
ENSDARG00000094560_BX005254.2	19.7271	-5.47019	1.22209	1.87237e-06	0.000431186
ENSDARG00000068637_si:ch211-281l24.3	163.792	1.5669	0.388556	2.17101e-06	0.000494857
ENSDARG00000091937_BX927308.1	299.868	1.17255	0.294484	2.80148e-06	0.000625795
ENSDARG00000112175_zgc:173552	977.342	-1.58378	0.400814	2.87841e-06	0.000636614
ENSDARG00000103618_btr18	34.1451	-2.38494	0.60369	3.02872e-06	0.000663289
ENSDARG00000058738_si:ch211-117c9.2	19.4985	5.25053	1.21119	3.67263e-06	0.000796497
ENSDARG00000103237_si:ch73-299h12.8	20.8495	-6.27429	1.62473	3.96459e-06	0.000851549
ENSDARG00000091148_crygm2d20	100967	-1.32074	0.340817	4.04805e-06	0.000861195
ENSDARG00000074001_crygmxl2	5013.9	1.06352	0.276466	4.23189e-06	0.000891811
ENSDARG00000098012_itgae.1	45.5542	2.09495	0.541866	4.28656e-06	0.000894889
ENSDARG00000034933_chchd3b	124.623	-1.75039	0.454285	4.49553e-06	0.000929825
ENSDARG00000039682_si:ch211-121a2.2	32.0813	-4.35206	1.12428	4.7145e-06	0.00096617
ENSDARG00000103310_znf1053	113.521	1.66564	0.433657	4.7803e-06	0.000970748
ENSDARG00000041623_mt2	28.4026	-3.68368	0.959349	5.00481e-06	0.00100718
ENSDARG00000091627_si:dkey-271j15.3	93.8733	-1.7159	0.451005	5.26016e-06	0.00104912
ENSDARG00000099802_pnp5b	97.111	-1.45368	0.385404	6.13404e-06	0.00121259
ENSDARG00000033840_fat3a	97.7357	-1.58529	0.421602	6.59109e-06	0.00128028
ENSDARG00000089149_gpx2	283.286	1.10455	0.293024	6.53503e-06	0.00128028
ENSDARG00000104049_crebl2	788.573	1.04547	0.281058	7.96887e-06	0.00152144
ENSDARG00000102017_trpc4b	86.8017	1.76919	0.477937	8.12502e-06	0.00153811
ENSDARG00000101775_zgc:172014	433.425	1.52055	0.413139	8.96379e-06	0.00168263
ENSDARG00000053929_opn4b	62.7008	-2.4332	0.666043	9.40113e-06	0.00175002
ENSDARG00000107534_erich2	195.114	-1.26214	0.348428	1.11309e-05	0.00202148
ENSDARG00000099418_CABZ01030017.1	233.981	1.47886	0.411337	1.19526e-05	0.00215321
ENSDARG00000112052_FO907124.1	173.541	1.6688	0.466775	1.27274e-05	0.00227443
ENSDARG00000099533_zgc:113279	48.1999	1.95149	0.545669	1.33593e-05	0.00234976
ENSDARG00000097122_AL772382.1	44.3379	-2.18329	0.613438	1.40024e-05	0.00244363
ENSDARG00000091499_zmp:0000001020	38.9253	2.95854	0.828197	1.45284e-05	0.00251577
ENSDARG00000076710_si:dkey-42l23.7	28.2462	-3.88474	1.10293	1.55186e-05	0.00266658
ENSDARG00000007739_atp1a1a.2	435.532	1.54817	0.439731	1.5672e-05	0.00267237
ENSDARG00000095277_AL954142.2	19.9559	-3.3763	0.937103	1.59029e-05	0.0026912
ENSDARG00000070770_her4.3	894.909	-1.21908	0.347748	1.68052e-05	0.00282252
ENSDARG00000025559_pex11g	185.159	1.46482	0.420124	1.83856e-05	0.0030649
ENSDARG00000097904_BX927184.1	300.159	-1.30676	0.37616	1.87996e-05	0.0031107
ENSDARG00000104407_BX649453.1	133.278	1.18337	0.346567	2.44739e-05	0.00399049
ENSDARG00000096576_si:ch211-286b5.6	40.7925	2.29218	0.676741	2.51114e-05	0.00406477
ENSDARG00000105300_BX927081.1	1036.15	-1.03269	0.305629	2.70907e-05	0.00435362
ENSDARG00000094820_si:dkey-58f10.4	17.4902	-3.69936	1.0665	2.80063e-05	0.00443691
ENSDARG00000097376_CR790366.3	15.2498	-4.06833	1.14864	2.86068e-05	0.00447653
ENSDARG00000097480_si:dkey-263j23.1	33.6809	-2.13685	0.636761	2.86571e-05	0.00447653
ENSDARG00000099180_CR927050.1	53.8083	-1.82019	0.547352	3.08108e-05	0.00477952
ENSDARG00000018361_sult1st3	12.7252	5.1874	1.56341	3.28613e-05	0.00506245
ENSDARG00000090107_zmp:0000000984	54.1991	2.05239	0.623865	3.33096e-05	0.00507449
ENSDARG00000096810_BX279523.1	38.9054	-2.44393	0.745313	3.58862e-05	0.00530878
ENSDARG00000053771_apbb3	108.295	-1.24385	0.379112	3.71253e-05	0.00541671
ENSDARG00000099669_CR927050.2	21.7296	-2.92205	0.892724	3.73433e-05	0.00541671
ENSDARG00000104825_trim35-7	67.6991	-1.62407	0.498055	3.87065e-05	0.00557824
ENSDARG00000058076_snf8	239.063	1.06233	0.325166	4.06576e-05	0.00578478
ENSDARG00000105162_CR293509.1	44.2076	-1.80418	0.559177	4.19067e-05	0.00592477
ENSDARG00000076833_atp1b1b	492.927	1.13579	0.350301	4.39273e-05	0.00617137
ENSDARG00000099048_znf1070	76.5908	1.58203	0.492956	4.56703e-05	0.00637615
ENSDARG00000113961_nudt15	153.931	-1.04208	0.32444	4.80891e-05	0.00663095
ENSDARG00000096899_CU929451.1	121.725	1.35368	0.423553	4.89939e-05	0.00670047
ENSDARG00000088885_si:ch1073-340i21.3	735.17	1.56051	0.490462	5.07952e-05	0.00682515
ENSDARG00000108787_TRIM67	242.709	-1.20056	0.376718	5.0843e-05	0.00682515
ENSDARG00000058780_slc9a2	33.9098	2.19835	0.692875	5.37568e-05	0.00710544
ENSDARG00000101630_si:dkey-8l13.5	83.0976	1.5459	0.488758	5.37103e-05	0.00710544
ENSDARG00000010312_cp	252.54	1.13143	0.356517	5.48302e-05	0.00720468
ENSDARG00000069445_pimr128	161.328	-1.69465	0.542034	5.8148e-05	0.00759597
ENSDARG00000090310_CABZ01065328.1	14.6703	4.13993	1.23076	6.20866e-05	0.00797064
ENSDARG00000099117_si:dkey-33i11.4	87.1491	1.58704	0.507252	6.19894e-05	0.00797064
ENSDARG00000016213_zmp:0000001048	641.264	1.05246	0.336969	6.46607e-05	0.00817134
ENSDARG00000104037_si:dkey-74k8.4	162.453	-1.06293	0.340284	6.47474e-05	0.00817134
ENSDARG00000100002_ctbs	86.8951	-1.54591	0.500554	6.66705e-05	0.00836677
ENSDARG00000114743_si:dkey-11d20.1	84.5282	1.70894	0.553519	7.10291e-05	0.00886395
ENSDARG00000061480_si:ch211-132b12.1	83.1473	1.35006	0.43721	7.23552e-05	0.00892968
ENSDARG00000098746_dhrs13l1	794.107	1.1495	0.375297	7.35369e-05	0.00897633
ENSDARG00000008414_exoc3l2a	128.919	-1.21531	0.396862	7.42476e-05	0.00901382
ENSDARG00000087102_si:ch1073-164k15.3	38.8129	-1.89154	0.617243	7.57751e-05	0.0091094
ENSDARG00000097720_BX005129.3	49.9791	1.62795	0.530047	7.58505e-05	0.0091094
ENSDARG00000101124_BX649345.2	31.4922	2.00514	0.655608	7.67392e-05	0.00916684
ENSDARG00000098171	160.303	-1.33578	0.438436	7.8556e-05	0.00923959
ENSDARG00000103230_CABZ01079302.1	42.3361	1.80799	0.591732	7.8802e-05	0.00923959
ENSDARG00000096950_BX927244.1	47.3543	-2.00144	0.661233	8.35031e-05	0.0096149
ENSDARG00000094212_si:dkey-179k24.1	54.5048	2.11824	0.708306	9.07171e-05	0.0102345
ENSDARG00000037706_gss	119.222	1.16871	0.391957	9.97286e-05	0.0111947
ENSDARG00000092110_CU639436.1	39.1656	1.81841	0.618803	0.000109982	0.0122228
ENSDARG00000016337_lctlb	47.8357	1.7407	0.597774	0.000117807	0.0128329
ENSDARG00000055754_smc1a	20.4958	-2.40129	0.824451	0.000118919	0.0128329
ENSDARG00000056324_zgc:123295	41.9555	2.06683	0.708588	0.000121734	0.0130379
ENSDARG00000104344_ccdc127a	103.124	-1.25123	0.432161	0.000123675	0.0130932
ENSDARG00000016611_scrn3	108.041	1.10119	0.379136	0.000127236	0.0133436
ENSDARG00000103135_stoml2	345.491	1.44425	0.506192	0.000140013	0.0143468
ENSDARG00000004874_spata6l	56.7123	1.83468	0.64377	0.000144286	0.0146502
ENSDARG00000110658_zgc:174696	111.342	1.14021	0.399782	0.00015003	0.0151646
ENSDARG00000099003_cyp2aa1	32.5632	-2.07767	0.733272	0.000153842	0.0154798
ENSDARG00000038957_flvcr2a	244.594	1.19764	0.424323	0.00015574	0.0156006
ENSDARG00000071524_insrb	210.211	-1.05747	0.379448	0.000174796	0.0174312
ENSDARG00000016718_mmp11b	151.171	1.5696	0.567278	0.000180431	0.017834
ENSDARG00000103183_CABZ01034691.1	27.8875	2.30945	0.838109	0.000195941	0.0191133
ENSDARG00000059630_mlec	176.953	-1.12006	0.40812	0.00019731	0.0191631
ENSDARG00000042094_eef2a.1	158.365	-1.11939	0.413201	0.000215035	0.0205276
ENSDARG00000097533_BX571880.1	140.579	1.02026	0.374343	0.00021762	0.020686
ENSDARG00000086114_CR792417.1	120.226	1.26904	0.470508	0.000221987	0.0209453
ENSDARG00000097513_CT573383.1	72.1142	1.98124	0.744596	0.00023079	0.0214808
ENSDARG00000053570_AL590151.1	48.2111	1.54394	0.576465	0.000233183	0.0216134
ENSDARG00000002293_si:ch211-197g15.6	13.1929	3.49672	1.23428	0.000239059	0.0220665
ENSDARG00000099799_si:dkey-11f4.16	94.2146	-1.10404	0.411922	0.000240527	0.0221106
ENSDARG00000095643_si:dkey-253d23.3	934.168	1.20302	0.450876	0.000245458	0.0224715
ENSDARG00000105545_si:dkey-165a24.10	63.498	-1.35966	0.516735	0.000255283	0.0230871
ENSDARG00000114716_znf1117	215.845	-1.04102	0.393196	0.000260096	0.0232401
ENSDARG00000092062_BX511123.2	138.902	1.1988	0.45745	0.000272853	0.0241865
ENSDARG00000097521_si:dkey-111k8.5	443.745	-1.30616	0.50223	0.000275693	0.0243416
ENSDARG00000028222_itgb8	89.6206	1.2595	0.483445	0.000278644	0.0245053
ENSDARG00000094206_si:ch73-191k20.3	43.3331	1.56038	0.600818	0.000294294	0.0257802
ENSDARG00000003902_ctsl.1	114.915	1.01359	0.390115	0.000302683	0.0263087
ENSDARG00000101645_myrfl	66.617	1.74412	0.6874	0.000302476	0.0263087
ENSDARG00000017722_chrm4b	26.7793	1.90091	0.746101	0.000313885	0.0269675
ENSDARG00000038153_lgals2b	37.9496	2.16031	0.867914	0.000335487	0.0284947
ENSDARG00000105730_or128-1	6.75848	5.67001	2.92077	0.000341356	0.0288834
ENSDARG00000103739_bahcc1a	147.691	-1.08376	0.433092	0.000373267	0.0308816
ENSDARG00000014311_pgghg	198.283	-1.00958	0.405457	0.000388356	0.031863
ENSDARG00000067797_spi1a	188.644	1.05078	0.419814	0.000389408	0.031863
ENSDARG00000098196_znf1077	115.65	-1.22976	0.498342	0.000397064	0.0322531
ENSDARG00000103186_si:ch73-389k6.1	68.3991	-1.15907	0.470074	0.000413543	0.0333492
ENSDARG00000038283_wnt6a	73.4034	1.29738	0.53094	0.000422272	0.033809
ENSDARG00000059485_emb	75.821	1.24896	0.506851	0.000420969	0.033809
ENSDARG00000095627_c1qc	12.0322	3.01127	1.17791	0.000455501	0.0360815
ENSDARG00000043436_si:dkey-5n18.1	149.531	1.03539	0.4268	0.00046075	0.0363278
ENSDARG00000089750_si:dkey-26g8.5	37.5796	2.42665	1.04626	0.000465974	0.0365226
ENSDARG00000045873_frs2a	78.1186	-1.19121	0.495875	0.000476253	0.0371977
ENSDARG00000110756_CLEC3A	27.8177	2.5785	1.09014	0.000499776	0.0387639
ENSDARG00000039131_atp1a1a.3	363.145	1.07283	0.451045	0.000518725	0.0397659
ENSDARG00000062228_adipoqa	43.7672	1.44921	0.614513	0.000519815	0.0397659
ENSDARG00000093972_ftr79	19.9866	2.38877	1.02138	0.000573012	0.043243
ENSDARG00000036587_cbr1	189.801	1.10539	0.476085	0.000586194	0.043648
ENSDARG00000101350_arhgap28	72.0456	1.11989	0.482398	0.000598743	0.0444343
ENSDARG00000004296_ambp	91.5331	1.70531	0.756807	0.000630349	0.0463182
ENSDARG00000117493_BX511218.1	226.86	1.06051	0.464798	0.000652945	0.0478212
ENSDARG00000079502_gal3st2	56.2608	1.30989	0.583382	0.000679108	0.049253
ENSDARG00000075622_zgc:174938	345.113	1.1078	0.490038	0.000684693	0.0494973
ENSDARG00000061835_zpld1a	22.8342	2.38352	1.06139	0.000693501	0.049652
